# Supplementary material for: Hematological parameters and associated factors among adult patients with type 2 diabetes mellitus attending selected hospitals in Garowe, Puntland, Somalia: A comparative cross-sectional study
Source: PLoS One. 2026 Jul 16;21(7):e0353173. doi: 10.1371/journal.pone.0353173 (PMC13375008; doi:10.1371/journal.pone.0353173)
Supplement: S3 File — (XLSX) [file pone.0353173.s003.xlsx]

## Sheet: Sheet1
ID	Age	Sex	Residence	Educational	Occupation	Weight	Height	BMI	WC	HC	WHR	SBP	DBP	smoking	physical_exercise	exercise_frequency	milk	milk_liters_pw	Type_Drug_use	Duration_d_use	duration_dmillness	FBG	HbA1C	WBC	NEU	LYM	MON	EOS	BAS	NEU_Per	LYM_Per	MON_Per	EOS_Per	BAS_Per	RBC	HGB	HCT	MCV	MCH	MCHC	RDW_CV	RDW_SD	PLT	MPV	PDW	PCT
1	26	1	1	3	2	68	1.7	23.53	85	94	0.9	128	53	3	2		1	2	2	10	10	240	9.3	6.14	3.31	2.14	0.56	0.12	0.01	53.9	34.9	9.1	1.9	0.2	4.81	13.7	44	91.5	28.6	31.2	12.8	41	41	10.2	17.8	0.042
2	64	1	1	2	4	83	1.8	25.62	98	101	0.97	146	62	3	1	1	1	2	5	0	1	160	7.2	5.59	2.5	2.03	0.52	0.52	0.02	44.7	36.3	9.3	9.3	0.4	4.8	14.4	46	96	30.1	31.3	12.8	43.3	260	11.3	15.7	0.295
3	64	2	2	2	6	92	1.62	35.06	119	113	1.05	126	68	3	1	1	1	1	2	1	1	112	8.49	6.32	2.99	2.79	0.36	0.17	0.01	47.2	44.2	5.7	2.7	0.2	4.93	13.8	44.9	91.1	28	30.8	12.8	40.8	202	10.7	16.1	0.217
4	60	1	1	2	2	71	1.82	21.43	84	86	0.98	146	88	3	2		1	1	2	5	5	167	5.2	12.7	2.76	7.68	2.01	0.22	0.03	21.8	60.5	15.8	1.7	0.2	5.19	13.7	44.5	85.7	26.3	30.7	14.8	43.6	265	9.8	16.3	0.258
5	45	2	1	2	6	61	1.61	23.53	97	92	1.05	132	56	3	2		2		2	1	1	188	8.5	8.13	4.91	2.18	0.73	0.28	0.03	60.3	26.8	9	3.5	0.4	5	12.2	40.4	80.8	24.4	30.2	15.3	43.4	282	11.1	15.7	0.314
6	63	2	1	2	6	75	1.76	24.21	82	88	0.93	142	89	3	1	1	1	3	1	8	8	120	8.3	5.15	2.35	2.28	0.46	0.04	0.02	45.7	44.3	8.9	0.8	0.3	4.45	12.3	40.1	90	27.5	30.6	14.5	45.8	260	11.3	15.6	0.294
7	40	2	1	2	6	64	1.46	30.02	74	83	0.89	144	84	3	1	1	1	2	1	4	4	107	13.58	5.23	2.91	1.86	0.32	0.12	0.02	55.8	35.5	6.1	2.2	0.4	4.33	11.6	37.3	86.1	26.8	31.1	12.9	39.1	225	10.5	16.3	0.235
8	32	1	1	5	4	60	1.67	21.51	98	93	1.05	120	80	3	2		1	1	2	1	1	142.73	4.04	6.09	4.03	1.62	0.32	0.1	0.02	66.1	26.6	5.3	1.7	0.3	4.63	12.9	41.8	90.3	27.8	30.8	13	41	249	9.6	16.2	0.239
9	53	2	1	2	6	89	1.8	27.47	123	119	1.03	178	96	3	1	2	1	2	2	2	3	107	6.5	6.53	2.54	2.98	0.39	0.59	0.03	38.8	45.7	6	9.1	0.4	5.33	14.2	49.1	92.1	26.7	29	13.6	43.4	330	10.8	15.9	0.358
10	65	2	1	2	6	80	1.68	28.34	120	114	1.05	166	81	3	1	2	1	2	2	1	3	110	7.2	7	2.96	3.18	0.64	0.21	0.01	42.2	45.4	9.2	3	0.2	4.72	13.3	43.9	93.1	28.2	30.3	13.3	43.3	370	10.9	15.7	0.405
11	56	1	1	5	3	78	1.72	26.37	96	101	0.95	145	80	1	1	2	1	2	3	6	10	250.9	8.23	5.93	3.19	2.21	0.39	0.13	0.01	53.8	37.3	6.5	2.2	0.2	4.77	13.7	38.7	81.1	28.7	35.4	16.1	48.3	271	9	16.2	0.243
12	32	1	1	5	4	71	1.64	26.4	104	99	1.05	121	80	3	1	3	2		1	1	5	309.5	12.12	5.53	2.97	1.94	0.46	0.15	0.01	53.8	35	8.3	2.7	0.2	4.9	15.2	42.2	86.2	30.9	35.9	13.4	42.1	264	10	15.9	0.264
13	38	1	1	5	4	85	1.7	29.41	110	108	1.02	138	94	1	2		1	2	2	1	3	194	5.95	3.88	1.38	1.91	0.41	0.17	0.01	35.6	49.3	10.5	4.3	0.3	4.02	13.8	38	94.4	34.4	36.5	13	45.3	183	8.9	16.1	0.162
14	60	1	1	2	4	65	1.69	22.76	86	91	0.95	125	90	2	1	4	1	3	2	8	14	207.3	10.65	6.99	2.76	3.63	0.36	3.2	0.02	39.4	52	5.1	3.2	0.3	4.65	16.5	43.1	92.7	35.5	38.3	12.9	43.9	194	9.1	16.4	0.176
15	25	1	1	5	4	68	1.57	27.59	74	87	0.88	136	73	3	2		2		2	3	5	208	8.56	5.73	2.46	2.22	0.97	0.06	0.02	42.9	38.8	17	1	0.3	4.12	10.7	34.8	84.6	26.1	30.9	12.8	37.9	219	11.7	16.3	0.256
16	48	1	1	4	4	80	1.75	26.12	108	102	1.06	120	80	3	1	1	1	4	2	4	4	112	7.25	7	4.1	2.11	0.65	0.13	0.01	58.4	30.2	9.3	1.9	0.2	4.43	13.1	42.7	96.4	29.6	30.7	13.2	44.6	232	11.5	15.7	0.268
17	58	2	1	3	6	73	1.68	25.86	106	112	0.95	154	75	3	1	2	1	2	1	4	4	199	5.9	9.72	6.27	2.75	0.54	0.12	0.04	64.5	28.3	5.6	1.2	0.4	4.55	12.9	41.8	91.9	28.3	30.8	12.7	40.8	342	10.4	15.7	0.357
18	53	1	1	2	3	55	1.65	20.2	92	90	1.02	134	76	1	1	1	1	2	1	9	9	326	11	7.4	2.5	4.03	0.39	0.46	0.02	33.8	54.4	5.3	6.2	0.3	4.76	13.4	43.2	90.7	28.1	31	12.9	40.5	270	11.5	15.8	0.309
19	52	1	1	5	3	80	1.75	26.12	105	110	0.95	119	82	1	1	3	2		2	20	20	181.9	9.83	9.07	4.63	3.75	0.52	0.15	0.02	51.1	41.4	5.7	1.6	0.2	5.09	14.8	47.6	93.5	29.2	31.2	12.6	40.9	316	9.5	16	0.3
20	26	2	1	5	2	50	1.58	20.03	70	86	0.81	100	60	3	1	1	1	2	2	2	2	201	9.24	3.9	1.83	1.59	0.42	0.05	0.01	47.1	40.7	10.7	1.3	0.2	4.84	12.8	42.9	88.6	26.5	29.9	13	40	282	10.6	16.2	0.243
21	34	1	1	1	4	61	1.85	17.82	67	64	1.05	136	71	3	2		1	1	2	3	3	140	7.14	6.63	2.72	2.92	0.94	0.02	0.03	41	44.1	14.2	0.3	0.4	4.86	13.1	44	90.4	26.9	29.8	13.8	43.3	137	11.2	15.9	0.152
22	40	1	1	3	3	71	1.8	21.91	98	100	0.98	146	103	3	1	1	1	1	2	1	1	116	10.3	6.78	3.78	2.7	0.2	0.09	0.01	55.6	39.8	3	1.4	0.2	5.16	14.8	47.8	92.6	28.7	30.9	13.1	42.1	231	10.8	16.1	0.248
23	36	2	1	2	6	56	1.72	18.93	75	76	0.98	132	66	3	1	1	1	1	2	4	4	254	9.28	4.61	1.85	2.35	0.19	0.21	0.01	40	51	4.2	4.5	0.3	4.57	11.6	37.1	81.2	25.3	31.2	13.6	38.2	232	10.6	16.1	0.247
24	47	2	1	3	6	79	1.67	28.33	102	106	0.96	186	79	3	1	2	1	1	2	1	4	202	8.56	6.42	3.34	2.55	0.34	0.17	0.02	52	39.7	5.3	2.7	0.3	5.29	12	40.3	76.2	22.7	29.8	16.9	44.8	250	11.2	15.8	0.279
25	43	1	1	2	3	77	1.75	25.14	98	105	0.93	141	70	2	1	1	1	3	2	2	2	124	6.02	6.75	3.86	1.82	0.9	0.14	0.03	57.3	26.9	13.3	2.1	0.4	4.44	12.1	40.3	90.8	27.3	30	13.6	43.3	247	9.8	16.3	0.242
26	28	2	1	2	6	70	1.6	27.34	92	105	0.88	132	68	3	1	1	1	1	4	3	3	223	10.74	6.21	3.39	2.29	0.34	0.16	0.03	54.7	36.8	5.4	2.6	0.5	4.97	13.3	43.7	87.9	26.7	30.4	12.6	38.7	218	13.3	15.8	0.291
27	40	2	1	1	6	71	1.68	25.16	96	104	0.92	121	71	3	2		2		2	3	3	204	9.3	6.15	2.92	2.52	0.5	0.14	0.02	47.5	41.8	8.1	2.3	0.3	5.6	15.2	48.9	87.3	27.1	31.1	13.1	39.7	305	12	16.2	0.366
28	26	1	1	3	2	46	1.76	14.85	62	77	0.81	118	61	3	1	1	1	3	4	1	1	166	11.2	12.22	7.45	3.53	0.94	0.28	0.02	60.9	28.9	7.7	2.3	0.2	5.42	13.1	43.6	80.4	24.1	30	15.1	42.1	616	8.5	15.7	0.521
29	30	1	1	5	2	63	1.7	21.8	73	89	0.82	110	65	3	1	3	1	2	5	0	2	175.7	6.82	6.22	3.44	1.96	0.52	0.29	0.01	55.3	31.5	8.4	4.6	0.2	5.48	16.1	46.6	84.7	29.4	34.7	14.5	44.6	196	9.8	16.7	0.192
30	60	1	1	4	7	90	1.75	29.39	106	117	0.91	127	93	2	1	2	1	3	2	1	5	264	9.4	7.01	3.32	2.77	0.71	0.2	0.01	47.5	39.5	10.1	2.8	0.1	5.37	14.5	50.2	93.5	27	28.9	12.7	41	173	12.9	16.3	0.223
31	60	2	2	1	2	73	1.65	26.81	83	85	0.98	137	83	3	2		1	4	1	8	8	134	7.4	6.05	4.09	1.59	0.24	0.12	0.01	67.6	26.3	4	2	0.1	4.3	12.4	43.9	102.1	28.9	28.3	13.4	48.3	218	11.7	16.1	0.255
32	20	1	1	4	2	65	1.66	23.59	74	82	0.9	127	71	3	1	1	1	1	2	2	2	381	11.5	5.6	3.53	1.56	0.36	0.14	0.01	62.9	27.9	6.5	2.5	0.2	5.54	14.3	51.4	92.8	25.8	27.8	12.5	40.5	267	11	15.9	0.295
33	63	1	1	4	2	83	1.8	25.62	116	109	1.06	190	87	2	1	2	1	3	2	4	4	197	8.5	5.7	2.67	2.47	0.36	0.19	0.01	46.9	43.4	6.3	3.3	0.1	5.31	14.7	51.2	96.3	27.6	28.7	14	47	197	11.7	15.9	0.231
34	40	1	1	5	3	68	1.79	21.22	95	109	0.87	130	90	3	1	1	2		2	2	3	231.58	6.44	6.64	2.65	2.72	0.72	0.54	0.01	39.9	41	10.9	8.1	0.1	5.64	16.2	53.2	94.3	28.7	30.5	14.1	45.8	197	12.2	16.2	0.241
35	40	2	1	2	6	71	1.65	26.08	89	97	0.92	120	79	3	1	1	1	1	2	2	2	155	9	7.25	3.52	3.01	0.38	0.3	0.04	48.7	41.5	5.2	4.1	0.5	4.35	12.3	41.6	95.6	28.2	29.5	12.1	40.9	289	12.2	15.9	0.352
36	45	2	1	3	6	79	1.78	24.93	106	108	0.98	179	114	3	1	2	1	3	2	1	3	196	11.4	5.68	2.75	2.52	0.27	0.13	0.01	48.4	44.4	4.8	2.3	0.1	5.08	14.8	49.9	98.2	29.1	29.6	12.5	43	311	10.3	15.7	0.32
37	60	2	1	1	6	52	1.68	18.42	82	91	0.9	160	66	3	1	1	1	4	4	12	12	246	10.2	5.72	2.91	2.25	0.43	0.1	0.03	50.9	39.3	7.5	1.8	0.5	4.09	12.3	41.1	100.5	30.2	30	12.9	45.7	153	12.5	16	0.19
38	28	1	1	3	7	62	1.5	27.56	84	89	0.94	133	67	3	1	1	1	2	2	7	7	273	6.98	9.66	5.69	2.7	0.46	0.8	0.01	58.9	27.9	4.8	8.3	0.1	5.27	14.2	48.4	91.9	26.9	29.3	12.3	39.3	224	11.8	16.4	0.264
39	60	2	1	2	6	81	1.7	28.03	104	123	0.85	149	82	3	1	2	1	4	1	11	11	202	9.5	8.23	4.64	2.77	0.67	0.13	0.02	56.3	33.7	8.2	1.6	0.2	4.84	13.7	47.3	97.7	28.3	29	13.1	44.8	227	12.6	15.9	0.287
40	50	2	1	2	6	73	1.73	24.39	77	86	0.89	152	81	3	1	2	1	1	2	5	12	344	11.4	12.33	10.88	1	0.38	0.06	0.01	88.2	8.1	3.1	0.5	0.1	4.3	12.6	43	100	29.3	29.3	12.2	43.1	242	9.4	15.8	0.228
41	37	2	1	2	2	76	1.65	27.92	98	124	0.79	140	90	3	1	2	1	1	2	2	2	150	9	7.2	3.79	2.53	0.75	0.12	0.01	52.6	35.2	10.4	1.7	0.1	4.54	6.4	25.8	56.8	14	24.7	18.1	36.7	524	11.7	15.7	0.611
42	53	2	1	2	6	69	1.58	27.64	72	87	0.83	162	82	3	2		1	4	2	2	3	81	7.1	6.5	3.92	1.59	0.69	0.29	0.01	60.4	24.4	10.6	4.4	0.2	3.54	9.8	34.1	96.3	27.5	28.6	14	48.1	401	10	15.8	0.108
43	50	2	1	3	6	83	1.55	34.55	114	104	1.1	112	62	3	1	3	1	4	2	1	3	144	8.87	11	6.9	1.67	2.26	0.17	0	62.8	15.2	20.5	1.5	0	4.88	9.1	35.4	72.5	18.6	25.7	17.4	44.5	298	11.9	15.8	0.355
44	36	1	1	5	2	81	1.83	24.19	92	104	0.88	134	83	3	1	1	1	1	1	1	1	184	10.4	5.4	1.9	3.08	0.26	0.14	0.02	35.2	57.1	4.9	2.5	0.3	5.39	14	48.8	90.6	25.9	28.6	12.6	39.8	321	11.8	15.9	0.378
45	53	1	1	4	2	75	1.6	29.3	98	107	0.92	120	80	1	2		1	2	2	2	2	360	12.16	7.21	3.56	2.63	0.71	0.3	0.01	49.3	36.5	9.9	4.2	0.1	5.45	12.5	45	82.4	22.9	27.8	15.1	43.3	281	10.6	16.3	0.293
46	47	2	1	4	2	82	1.68	29.05	97	101	0.96	150	90	3	2		1	3	2	4	4	129	6.3	8.13	4.5	2.63	0.64	0.35	0.01	55.3	32.4	7.9	4.3	0.1	5.73	14	49.4	86.2	24.4	28.3	17.1	51.7	202	13.4	15.5	0.271
47	29	2	1	2	6	100	1.71	34.2	113	122	0.93	138	73	3	1	1	1	4	2	1	1	231	6.47	5.56	1.83	3.19	0.25	0.26	0.03	32.8	57.4	4.5	4.7	0.6	5.73	14.8	51.8	90.5	25.8	28.5	13.5	42.1	222	11.9	15.8	0.265
48	40	2	1	2	7	61	1.53	26.06	90	91	0.99	188	101	3	1	1	1	3	2	9	9	311	14.07	6.71	3.12	2.68	0.72	0.18	0.01	46.4	39.9	10.8	2.7	0.2	4.59	11.1	37.8	82.4	24.2	29.4	15.2	44.2	169	14.4	16.2	0.243
49	60	2	1	2	6	54	1.65	19.83	75	88	0.85	148	83	3	2		1	2	2	2	2	213	8.72	8.49	4.66	2.68	0.84	0.28	0.03	54.8	31.6	9.9	3.3	0.4	4.53	12.6	43.3	95.6	27.7	29	16.3	54.3	262	10.7	15.5	0.28
50	53	1	1	2	4	69	1.75	22.53	93	96	0.97	132	68	3	2		1	3	2	4	4	117	11.17	5.11	1.98	2.64	0.34	0.11	0.04	38.8	51.7	6.6	2.2	0.7	4.72	13.6	46	97.6	28.9	29.6	13.3	45.7	144	13.2	16.1	0.189
51	58	1	1	2	2	70	1.78	22.09	89	94	0.95	114	63	3	1	1	1	3	2	2	2	313	11.2	5.89	3.22	2.09	0.39	0.18	0.01	54.9	35.4	6.6	3	0.1	4.83	12.9	43.2	89.5	26.8	29.9	12.4	38.5	394	9.8	16.2	0.385
52	30	2	2	3	6	87	1.7	30.1	107	104	1.03	121	84	3	1	2	1	2	4	1	1	119	8.4	3.87	1.78	1.8	0.21	0.07	0.01	46.1	46.4	5.5	1.8	0.2	5.22	10.9	38.9	74.5	20.9	28	16.1	41.8	177	12.2	15.7	0.216
53	52	2	1	2	6	95	1.6	37.11	108	112	0.96	139	78	3	2		1	4	2	7	7	123.27	4.67	7.64	3.12	3.9	0.5	0.1	0.02	40.9	51	6.6	1.3	0.2	5.42	15.5	53.3	98.3	28.6	29	13.4	45.9	220	12.8	15.6	0.281
54	30	2	1	4	2	105	1.9	29.09	105	123	0.85	120	80	3	1	1	2		1	2	2	116	9.46	12.06	6.63	3.11	2.13	0.17	0.02	54.9	25.8	17.7	1.4	0.2	4.76	12.2	44.3	93.2	25.6	27.5	15.6	50.9	273	14.3	15.5	0.389
55	42	1	1	3	7	80	1.72	27.04	78	95	0.82	112	66	1	1	3	1	1	5	0	6	261	9.41	8.27	5.88	2.03	0.19	0.16	0.01	71.1	24.6	2.3	1.9	0.1	3.68	10.6	35	95.1	28.8	30.3	12.3	40.9	331	9.2	15.8	0.303
56	48	2	1	1	2	85	1.71	29.07	122	127	0.96	117	58	3	2		1	1	2	3	4	106.4	7.1	5.61	0.97	3.21	1.23	0.17	0.03	17.2	57.2	21.9	3.1	0.6	3.85	12.1	41.4	107.4	31.5	29.3	14.2	54.2	172	13.1	16.3	0.226
57	50	2	1	2	4	80	1.75	26.12	89	91	0.98	160	90	3	2		1	1	2	1	3	282.2	6.76	5.63	2.93	1.81	0.68	0.19	0.02	52	32.2	12.1	3.3	0.4	4.54	13.9	46.6	102.7	30.6	29.8	11.8	42.7	157	12.4	16.3	0.195
58	55	1	1	2	4	71	1.74	23.45	83	87	0.95	210	100	3	2		1	2	2	2	3	250	6.22	9.26	6.19	1.12	1.9	0.03	0.02	66.9	12.1	20.5	0.3	0.2	5.25	14	51.5	98.1	26.6	27.1	16.1	55.9	251	11.4	15.5	0.286
59	53	1	1	4	2	72	1.81	21.98	88	91	0.97	148	82	1	1	2	1	4	2	19	20	183	12.33	9.59	6.56	1.36	1.52	0.13	0.02	68.4	14.2	15.8	1.4	0.2	4.96	13.6	47	94.8	27.5	29	12.8	42.1	208	13	16.1	0.272
60	40	2	1	1	4	74	1.45	35.2	100	104	0.96	136	97	3	2		1	2	3	2	4	89	7.55	9.3	3.79	4.25	0.91	0.34	0.01	40.7	45.7	9.8	3.7	0.1	4.32	12.8	43.3	100.2	29.7	29.6	13.2	46.7	254	12.6	15.4	0.319
61	26	1	1	3	2	72	1.74	23.78	90	100	0.9	127	83	3	1	1	1	4	2	5	5	309	10.85	5.52	1.57	3.15	0.67	0.11	0.02	28.6	57	12.1	2	0.3	6.36	16.6	57.3	90.2	26.2	29	13	40.4	173	13	16	0.225
62	32	1	2	2	2	50	1.65	18.37	72	76	0.95	179	100	3	2		1	3	2	9	9	300.6	10.11	6.34	3.26	2.17	0.67	0.23	0.01	51.4	34.3	10.5	3.7	0.1	3.6	9.9	34.6	96.1	27.3	28.5	16.8	57.5	476	8.6	16	0.407
63	63	1	1	2	2	75	1.69	26.26	93	92	1.01	144	71	1	2		1	4	2	5	5	307	6.7	13.55	11.21	1.08	0.72	0.51	0.03	82.7	8	5.3	3.8	0.2	4.68	13.3	43.9	93.9	28.4	30.3	12.1	39.4	340	10.6	16.3	0.36
64	56	2	1	2	6	70	1.62	26.67	72	78	0.92	128	74	3	1	1	1	4	2	7	7	271	10	4.68	1.83	2.52	0.22	0.1	0.01	39	53.9	4.8	2.1	0.2	4.7	13.1	43.5	92.6	27.9	30.1	12.5	40.5	275	10.9	15.6	0.301
65	32	2	1	3	6	75	1.65	27.55	112	104	1.08	102	70	3	1	1	1	3	2	3	3	207	6.3	8.5	4.31	3.55	0.48	0.14	0.02	50.6	41.8	5.7	1.7	0.2	4.78	14	46.8	97.9	29.4	30	12.6	43.4	382	11.1	15.4	0.423
66	48	1	1	5	2	70	1.67	25.1	92	101	0.91	162	91	3	1	1	1	2	1	8	8	113	7.74	5.33	0.89	3.17	1.17	0.08	0.02	16.8	59.5	21.9	1.5	0.3	5.21	13.8	50.7	97.4	26.6	27.3	14.2	48.6	301	11.8	15.6	0.355
67	52	1	1	4	2	80	1.68	28.34	88	93	0.95	142	76	3	2		1	2	3	19	20	92	8.95	4.96	1.95	0.95	1.87	0.16	0.03	39.2	19.2	37.8	3.2	0.6	2.61	7.4	24.6	94.3	28.4	30.1	14.7	49.6	237	12.5	15.3	0.295
68	63	1	1	2	2	76	1.79	23.72	78	81	0.96	122	71	1	1	3	1	3	2	15	15	228.7	12.85	6.77	2.14	1.83	2.5	0.28	0.02	31.5	27	37	4.2	0.3	4.74	12.9	46.3	97.7	27.3	27.9	14.2	48.6	199	12.4	16.5	0.246
69	57	1	1	5	7	112	1.95	29.45	114	117	0.97	130	80	3	1	1	1	4	3	2	3	95	7.24	4.74	1.74	2.46	0.44	0.08	0.02	36.7	52	9.3	1.6	0.4	4.46	12.5	42.4	95.1	28	29.6	13	43	369	11	15.2	0.407
70	53	2	1	2	2	80	1.78	25.25	88	94	0.94	120	80	3	2		1	1	2	7	7	100	6.48	9.65	4.96	2.99	1.48	0.19	0.03	51.4	31	15.3	2	0.3	3.66	10.5	35.2	96.1	28.8	29.9	13.9	47.3	451	9.8	16	0.443
71	50	2	1	3	6	73	1.66	26.49	97	94	1.03	136	67	3	1	2	1	3	2	10	10	99	6.8	3.45	2.05	1.18	0.17	0.04	0.01	59.5	34.1	5	1.2	0.2	3.31	9.4	30.8	93.1	28.4	30.5	13.4	44.5	218	11.1	15.9	0.243
72	30	2	1	2	6	33	1.45	15.7	61	62	0.98	113	56	3	1	1	1	4	2	1	1	302	14.98	5.54	2.86	2.01	0.57	0.08	0.02	51.7	36.3	10.2	1.4	0.4	5.02	12.1	40.7	81	24.1	29.8	17.6	49.7	356	10.9	16	0.387
73	26	1	1	3	2	86	1.83	25.68	102	107	0.95	125	70	1	2		1	3	1	1	1	118	14.3	8.15	4.9	2.58	0.56	0.1	0.01	60.1	31.7	6.9	1.2	0.1	5.57	16.2	52.9	95	29.1	30.6	13	42.9	232	11.4	16	0.263
74	58	1	1	5	4	80	1.8	24.69	116	113	1.03	138	62	1	1	1	1	4	2	5	6	135	5.4	5.72	2.57	2.23	0.5	0.41	0.01	45	39	8.7	7.2	0.1	5.3	15.6	52.8	99.6	29.4	29.5	13.2	46.2	178	12.4	15.9	0.22
75	55	1	1	5	3	73	1.73	24.39	96	97	0.99	110	70	3	1	1	1	3	2	8	8	183	6.91	6.19	3.13	2.23	0.73	0.09	0.01	50.5	36.1	11.8	1.5	0.1	4.82	14.1	48.7	101	29.3	29	13.8	48.6	273	10.9	15.6	0.298
76	65	1	1	2	4	77	1.8	23.77	81	87	0.93	144	83	3	2		1	3	2	3	5	202	8.9	6.91	4.03	1.33	1.31	0.23	0.01	58.2	19.3	19	3.4	0.1	4.6	11.9	40.8	88.4	25.8	29.1	13.8	42.9	271	12	16.2	0.326
77	52	2	1	4	6	70	1.65	25.71	78	80	0.98	154	69	3	1	2	1	3	3	2	3	237	10.64	12.51	6.06	3.57	2.65	0.2	0.03	48.5	28.5	21.2	1.6	0.2	5.88	12.6	47.1	80.1	21.5	26.8	16.5	45.7	265	13.7	15.6	0.364
78	43	1	1	5	4	103	1.75	33.63	121	114	1.06	125	81	1	1	1	1	3	2	6	6	217	6.4	4.83	2.26	2.21	0.21	0.14	0.01	46.8	45.7	4.3	3	0.2	4.68	13	44.5	95.1	27.7	29.1	13	43.4	174	9.9	16	0.173
79	60	2	2	1	6	88	1.69	30.81	112	110	1.02	155	88	3	1	1	1	4	2	4	4	101	8.1	6.76	3.26	2.52	0.87	0.1	0.01	48.3	37.3	12.8	1.5	0.1	4.85	13.4	46.1	95	27.6	29	14.1	46.7	148	11.9	16.3	0.173
80	65	1	2	1	2	76	1.71	25.99	98	96	1.02	139	77	2	2		1	4	2	6	6	151	6.32	4.54	2.07	1.81	0.35	0.3	0.01	45.5	39.9	7.7	6.6	0.3	4.96	13.4	46.8	94.4	27	28.6	13.9	45.7	190	11.1	16.4	0.211
81	53	1	1	5	4	79	1.78	24.93	96	100	0.96	146	75	3	1	2	1	2	2	9	19	199	7.77	7.49	3.1	3.55	0.64	0.19	0.01	41.4	47.4	8.5	2.5	0.2	4.99	14.5	48.5	97.2	29.1	29.9	13.1	44.4	234	9.7	15.4	0.228
82	45	1	1	5	4	76	1.71	25.99	91	96	0.95	126	59	2	1	3	1	4	3	6	6	167	8	3.92	2.22	1.3	0.3	0.08	0.02	56.7	33.1	7.7	2.1	0.4	4.51	13	43.3	96	28.8	30	12.8	43.3	290	10.6	15.5	0.308
83	60	1	1	2	4	93	1.78	29.35	120	122	0.98	130	80	3	1	2	1	4	2	1	4	133.5	13.41	6.7	3.36	2.1	1.13	0.1	0.01	50	31.4	16.9	1.5	0.2	4.94	13.6	48.9	98.9	27.5	27.8	13.8	47.5	191	13.9	16.2	0.265
84	56	1	1	5	4	90	1.7	31.14	101	108	0.94	130	85	3	2		2		2	22	22	225	6.79	4.77	0.93	2.48	1.11	0.24	0.01	19.3	52	23.3	5.1	0.3	5.33	14.5	53.3	100.1	27.2	27.2	14.4	51	227	14.5	15.4	0.329
85	64	2	2	1	6	91	1.73	30.41	108	115	0.94	160	80	3	2		1	2	2	8	8	366.75	8.29	7.55	3.97	2.75	0.53	0.26	0.04	52.7	36.4	7	3.4	0.5	4.82	13.2	46.5	96.5	27.4	28.4	13.9	47	279	11.7	15.9	0.325
86	48	1	1	2	2	82	1.65	30.12	97	98	0.99	137	72	2	2		1	4	2	1	2	119	6.8	6.8	5.04	1.35	0.33	0.07	0.01	74.3	19.8	4.8	1	0.1	4.81	13.7	47.9	99.5	28.4	28.6	13.2	46.1	300	10.2	15.8	0.304
87	38	1	1	4	4	89	1.81	27.17	101	108	0.94	121	73	1	1	4	1	2	3	3	3	147	10.11	5.18	1.93	1.89	1.23	0.12	0.01	37.2	36.5	23.7	2.4	0.2	4.22	12	40.6	96.3	28.4	29.5	14.2	48	200	13	15.8	0.26
88	50	2	1	2	6	71	1.55	29.55	89	90	0.99	110	67	3	1	1	1	4	2	15	15	190	10.75	5.75	2.41	2.43	0.79	0.11	0.01	41.9	42.2	13.8	1.9	0.2	4.8	12.9	45.5	94.8	26.9	28.4	13.6	44.9	246	14.3	15.5	0.351
89	30	2	1	5	4	65	1.42	32.24	73	71	1.03	131	77	3	1	1	2		2	1	1	169	6.03	5.58	2.19	2.43	0.78	0.15	0.03	39.2	43.6	14	2.7	0.5	6.01	15.3	53.3	88.7	25.4	28.7	12.8	39.5	219	13.5	16	0.297
90	54	1	1	2	4	75	1.75	24.49	96	93	1.03	129	77	3	1	1	1	4	2	7	7	145	14.7	6.29	2.7	2.8	0.55	0.23	0.01	42.9	44.5	8.8	3.7	0.1	5.09	13.5	45.3	89	26.5	29.8	13.2	40.8	263	10.7	15.9	0.283
91	60	1	1	2	4	78	1.78	24.62	90	91	0.99	118	61	3	1	1	1	4	2	3	3	147	12.66	5.2	2.36	1.8	0.68	0.36	0	45.4	34.6	13.1	6.9	0	3.98	11.2	37.3	93.8	28.1	30	13.4	44.4	214	11.7	15.7	0.252
92	55	2	1	2	6	65	1.68	23.03	86	87	0.99	111	73	3	1	2	1	3	2	2	2	176	11.62	6.91	4.09	2.11	0.53	0.17	0.01	59.3	30.6	7.6	2.4	0.1	4.25	11.7	39.7	93.4	27.5	29.5	12.8	42.5	327	13.1	15.8	0.427
93	42	2	1	3	6	70	1.72	23.66	82	78	1.05	133	67	3	1	2	1	4	2	1	2	112	6.74	7.75	3.3	2.57	1.39	0.45	0.04	42.6	33.2	17.9	5.8	0.5	3.33	9.1	31.2	93.7	27.3	29.1	14.4	48.2	435	10.7	15.1	0.464
94	54	2	1	4	6	85	1.53	36.31	108	113	0.96	121	70	3	2		1	3	2	3	3	114	6.75	4.32	2.04	1.73	0.25	0.29	0.01	47.2	40	5.9	6.6	0.3	5.08	14.7	50.5	99.4	29	29.1	13.8	48.1	286	12.8	16	0.367
95	60	2	1	2	6	90	1.61	34.72	80	85	0.94	150	100	3	2		1	3	3	20	20	126	14.7	9.64	6.17	1.42	1.57	0.47	0.01	64	14.7	16.3	4.9	0.1	2.35	6.6	22.2	94.3	28.2	29.8	18.2	62	611	10.7	15	0.652
96	50	2	1	4	6	70	1.72	23.66	92	98	0.94	125	66	3	2		1	4	2	3	4	152.4	6.95	5.49	0.87	3.04	1.39	0.17	0.02	15.9	55.3	25.4	3.1	0.3	5.5	15.2	55.8	101.5	27.6	27.2	14.3	51	277	13.9	15.3	0.385
97	40	2	1	1	6	90	1.88	25.46	119	126	0.94	141	80	3	2		1	1	3	9	10	138	10.63	3.24	0.74	1.19	1.23	0.02	0.06	23	36.7	37.9	0.7	1.7	3.89	12	37.7	96.9	30.8	31.8	20.6	93	135	8.9	15.5	0.12
98	40	1	1	2	4	78	1.89	21.84	91	97	0.94	159	79	1	1	4	1	2	2	1	1	126	12.5	5.3	3.02	1.23	0.85	0.19	0.01	57	23.3	16.1	3.5	0.1	3.44	9.3	31.2	90.7	27	29.8	14.7	46.9	131	11.7	16.1	0.153
99	55	2	2	1	6	62	1.58	24.84	69	73	0.95	189	89	3	2		2		2	7	7	116	5.82	5.12	2.56	1.45	1.01	0.09	0.01	50	28.3	19.8	1.8	0.1	4.78	13.2	48.7	101.9	27.6	27.1	14.3	51.3	172	13.9	15.3	0.239
100	48	2	1	2	6	56	1.49	25.22	71	74	0.96	149	83	3	2		1	2	1	2	2	203	7.46	8.11	4.34	0.9	2.78	0.07	0.02	53.5	11.1	34.3	0.9	0.2	3.81	9.3	36.9	96.9	24.4	25.2	18.2	64	246	12.7	16.6	0.312
101	34	1	1	5	3	69	1.71	23.6	76	77	0.99	133	71	3	1	1	1	1	2	5	6	186	6.98	4.8	1.72	1.68	1.07	0.33	0	35.6	35.1	22.3	6.9	0.1	5.06	14.4	54.8	108.2	28.5	26.3	15.8	61.4	251	14.2	15.7	0.356
102	46	1	1	5	3	89	1.69	31.16	110	113	0.97	139	73	2	1	1	2		1	4	4	178	12.41	5.83	2.64	1.31	1.61	0.26	0.01	45.2	22.5	27.7	4.5	0.1	3.64	9.8	35.8	98.4	26.9	27.4	16.3	57.6	108	13.2	17.4	0.143
103	47	1	1	1	7	75	1.81	22.89	89	93	0.96	123	72	1	1	1	1	4	3	2	2	344	13.73	6.68	2.42	2.93	0.88	0.24	0.01	37.4	45.2	13.6	3.7	0.1	4.54	13.5	44.6	98.2	29.7	30.3	12.6	43.3	286	10.1	15.8	0.29
104	50	2	1	3	6	98	1.68	34.72	103	109	0.94	179	109	3	1	3	1	3	1	3	3	246	8.5	3.67	1.9	1.52	0.14	0.1	0.01	51.9	41.5	3.7	2.6	0.3	4.82	12.1	41.5	86.1	25.1	29.2	14	42.5	141	13.6	16.3	0.193
105	55	2	1	4	6	70	1.71	23.94	84	92	0.91	161	90	3	2		1	3	2	10	10	201	14.77	7.5	3.86	2.51	0.38	0.73	0.02	51.5	33.4	5.1	9.7	0.3	3.88	11	38.1	98.2	28.4	28.9	13.2	45.8	300	9.7	15.5	0.293
106	48	1	1	2	2	59	1.9	16.34	60	64	0.94	130	70	3	2		1	2	2	2	2	163	7.13	25.36	22.85	1.14	1.19	0.13	0.05	90.1	4.5	4.7	0.5	0.2	4.44	11.5	40.7	91.6	25.8	28.2	14.4	45.7	321	9.9	16.1	0.318
107	34	2	1	2	6	41	1.35	22.5	59	61	0.97	123	72	3	1	1	1	4	2	4	4	194	6.3	7.56	2.87	3.92	0.51	0.24	0.02	37.9	51.9	6.8	3.2	0.2	5.14	14.4	48.3	94	28.1	29.9	12.2	39.9	194	13	16.2	0.252
108	36	1	1	5	3	103	1.79	32.15	112	116	0.96	123	67	2	1	1	1	3	2	5	6	307	5.98	8.25	5.11	2.24	0.47	0.41	0.02	61.9	27.2	5.7	5	0.2	5.92	15.8	54.2	91.6	26.7	29.2	12.3	38.6	212	12.9	16.5	0.275
109	48	2	1	2	6	63	1.69	22.06	69	71	0.97	209	102	3	1	2	1	4	2	16	16	149	7.14	8.82	2.5	4.25	1.76	0.29	0.02	28.4	48.2	19.9	3.3	0.2	5.3	13.2	47.3	89.3	24.9	27.9	14	43.4	15	9.7	17.6	0.014
110	60	1	2	2	2	81	1.73	27.06	101	99	1.02	133	76	2	1	1	1	4	5	0	1	168	8.54	8.86	3.97	2.4	2.23	0.25	0.01	44.8	27.1	25.2	2.8	0.1	4.36	10.7	37.5	86	24.6	28.7	13	39.4	314	12.2	15.4	0.384
111	45	1	1	2	2	69	1.64	25.65	105	99	1.06	160	122	1	2		1	2	1	8	12	169	7.36	8.86	6.36	1.36	0.33	0.78	0.03	71.8	15.4	3.7	8.8	0.3	2.05	6.1	16.5	80.5	29.8	37	14.2	43.7	361	7.6	16	0.274
112	39	2	1	2	2	85	1.65	31.22	115	108	1.06	115	90	3	1	2	1	2	2	3	5	295.8	6.5	5.06	3.18	1.4	0.22	0.25	0.01	62.8	27.6	4.4	5	0.2	4.78	14.5	40.2	84.1	30.3	36	13.1	40.2	217	9.5	15.9	0.205
113	55	1	1	4	3	65	1.72	21.97	96	89	1.08	145	105	2	2		1	1	2	5	9	286.6	7.74	6.04	2.8	2.85	0.34	0.04	0.01	46.3	47.2	5.6	0.7	0.2	4.12	12.3	35.1	85.2	29.8	35	13.1	41.3	288	8.2	15.6	0.237
114	53	1	1	5	7	75	1.75	24.49	109	103	1.06	190	127	3	1	2	1	3	4	4	16	250.6	11.9	15.16	13.03	0.64	1.03	0.44	0.02	86	4.2	6.8	2.9	0.1	3.49	9.5	26.2	75	27.1	36.2	14.2	39.8	350	8.1	16	0.284
115	65	1	1	5	3	91	1.71	31.12	106	99	1.07	165	112	1	1	2	1	3	2	9	13	143.9	6.43	6.11	3.32	2.05	0.61	0.12	0.01	54.2	33.6	10	2	0.2	4.78	15.2	44	91.9	31.8	34.6	14.4	48.4	224	10	16.3	0.224
116	52	1	1	5	4	90	1.75	29.39	96	97	0.99	112	58	2	1	1	1	4	2	7	7	182	10.7	4.88	1.61	2.21	0.57	0.46	0.03	33	45.3	11.7	9.4	0.6	4.5	12.2	42	93.3	27.1	29.1	12.5	41.1	184	13.6	15.8	0.25
117	42	1	1	5	3	76	1.73	25.39	96	98	0.98	129	76	3	1	1	1	4	1	8	8	258	10.53	6.42	2.58	2.75	0.9	0.18	0.01	40.2	42.9	14	2.8	0.1	5.19	14.2	49.1	94.6	27.4	28.9	12.6	41.8	263	11.6	15.7	0.306
118	50	1	1	2	3	55	1.76	17.76	94	92	1.02	146	94	1	2		1	2	1	8	9	260	9.39	6.04	3.09	2.16	0.55	0.24	0	51.2	35.7	9.1	4	0	5.27	13.5	45.5	86.3	25.7	29.8	12.8	38.2	350	11	15.6	0.385
119	48	1	1	2	2	65	1.6	25.39	70	74	0.95	200	90	3	2		1	4	2	15	15	128	14.44	10.56	7.4	1.34	1.49	0.32	0.01	70.1	12.7	14.1	3	0.1	4.61	12.4	43.6	94.7	27	28.5	14.3	47.3	378	11.2	15.8	0.425
120	34	1	1	5	3	64	1.77	20.43	78	79	0.99	115	67	3	1	1	1	2	4	6	6	152.3	14.64	7.53	4.46	1.2	1.76	0.11	0	59.1	16	23.4	1.5	0	5	13.4	47.1	94.2	26.9	28.6	13	41.9	221	12.4	16	0.274
121	50	1	1	5	7	67	1.65	24.61	64	67	0.96	130	61	3	2		1	1	2	7	7	226	8.76	6.48	3.89	1.72	0.76	0.08	0.03	60.1	26.5	11.7	1.3	0.4	4.7	12.7	44.5	94.7	27.1	28.6	13.3	44.2	75	11.8	17.8	0.088
122	50	1	1	5	2	70	1.75	22.86	93	98	0.95	131	77	1	1	2	1	1	4	20	20	186	7.31	6.74	2.6	2.84	1.11	0.16	0.03	38.6	42.1	16.5	2.4	0.4	4.07	13.1	43.2	106.1	32.2	30.3	13.3	49.6	217	9.8	15.4	0.212
123	36	2	1	2	6	80	1.57	32.46	112	108	1.04	140	110	3	1	2	1	1	2	2	2	208	12.51	8.57	4.79	3.15	0.46	0.15	0.02	55.9	36.8	5.4	1.7	0.2	5.15	12.9	45.4	88.3	25.1	28.4	15.1	46.2	400	11	15.9	0.439
124	60	2	1	2	6	62	1.8	19.14	66	67	0.99	129	69	3	2		2		2	7	7	167	6.14	5.23	1.84	2.62	0.46	0.3	0.01	35.3	50	8.8	5.7	0.2	4.76	13.6	46.6	97.9	28.7	29.3	15.2	51.8	225	11.9	15.5	0.268
125	43	2	1	2	6	58	1.68	20.55	68	70	0.97	135	73	3	2		1	3	2	7	7	162	11.87	9.3	5.37	3.3	0.42	0.2	0.01	57.7	35.5	4.5	2.2	0.1	4.91	13.2	44.9	91.4	26.9	29.4	12.8	40.9	331	10.6	15.9	0.35
126	29	1	1	5	4	69	1.78	21.78	82	93	0.88	133	79	3	1	1	1	1	1	1	1	187	8.83	6.13	3.19	2.53	0.21	0.19	0.01	52	41.3	3.5	3.1	0.1	5.04	14.3	48.7	96.7	28.3	29.2	12.5	42.1	219	13	15.8	0.284
127	64	1	1	2	4	80	1.8	24.69	100	102	0.98	136	72	3	1	1	1	3	2	15	15	139	8.4	4.64	2.02	1.54	0.7	0.36	0.02	43.5	33.2	15.1	7.7	0.5	4.47	13.1	42.9	96	29.3	30.5	12.4	41.6	194	11.7	15.6	0.226
128	57	1	1	3	4	67	1.75	21.88	83	89	0.93	121	73	3	1	1	1	3	2	7	7	175	6.15	7.85	5.58	1.64	0.57	0.05	0.01	71.1	20.9	7.2	0.7	0.1	5.51	15.1	50.5	91.7	27.5	30	12.3	39.1	161	13.4	16.4	0.217
129	50	1	1	4	4	93	1.85	27.17	82	85	0.96	120	70	3	1	2	1	3	3	7	8	275	7.62	8.61	5.57	2.56	0.29	0.18	0.01	64.7	29.7	3.4	2.1	0.1	5.13	13.8	46.6	90.8	26.9	29.6	13.2	41.7	236	11.7	16	0.276
130	60	1	1	5	4	90	1.85	26.3	104	106	0.98	192	95	3	1	1	1	2	5	0	2	149	8.24	11.37	7.87	1.71	1.61	0.17	0.02	69.1	15	14.2	1.5	0.2	4.49	11.2	37.5	83.6	25	29.9	13	38.3	249	10.9	16.4	0.272
131	24	2	1	5	2	61	1.69	21.36	89	95	0.94	110	65	3	1	2	1	2	2	1	1	282	7.6	5.9	2.85	2.6	0.24	0.23	0.02	48	43.7	4.1	3.8	0.4	4.29	12.2	35.3	82.2	28.5	34.7	15	45.6	399	10.5	16.1	0.421
132	48	1	1	4	2	91	1.66	33.02	98	112	0.88	170	124	1	1	2	2		3	9	11	170	12.98	7.79	5.83	1.49	0.39	0.07	0.01	74.9	19.1	5	0.9	0.1	3.24	8.3	23.7	73.1	25.6	35	14.5	39.7	385	7.8	16.6	0.301
133	50	2	1	2	2	73	1.6	28.52	108	118	0.92	175	114	3	1	1	1	2	2	6	8	267.4	8.84	5.37	3.27	1.3	0.36	0.43	0.01	60.8	24.3	6.7	8	0.2	4.34	11.5	33.3	76.7	26.4	34.4	15.9	45	244	10.4	16	0.254
134	24	1	1	5	4	82	1.76	26.47	90	110	0.82	110	75	##NULL!	##NULL!	##NULL!	#NULL!	#NULL!	##NULL!	##NULL!	##NULL!	103.4		7.24	3.66	3.04	0.36	0.17	0.01	50.5	42	5	2.4	0.1	4.87	13.1	43.3	88.9	26.9	30.3	13.2	40.9	330	11.1	15.5	0.365
135	62	1	1	2	2	80	1.8	24.69	106	111	0.95	165	102	##NULL!	##NULL!	##NULL!	#NULL!	#NULL!	##NULL!	##NULL!	##NULL!	86		6.94	3.95	2.35	0.46	0.17	0.01	57	33.8	6.6	2.5	0.1	4.92	14.4	47.8	97.2	29.3	30.1	13.4	45.3	209	11.2	15.8	0.234
136	62	2	1	2	7	78	1.81	23.81	98	106	0.92	118	78	##NULL!	##NULL!	##NULL!	#NULL!	#NULL!	##NULL!	##NULL!	##NULL!	72		6.84	4.14	1.75	0.71	0.23	0.01	60.4	25.6	10.4	3.4	0.2	4.37	9.1	32.4	74	20.7	28	17.7	46.1	212	11.9	15.1	0.253
137	58	1	1	1	4	77	1.79	24.03	107	108	0.99	140	70	##NULL!	##NULL!	##NULL!	#NULL!	#NULL!	##NULL!	##NULL!	##NULL!	73.9		7.14	2.72	3.39	0.72	0.29	0.02	38	47.5	10.1	4.1	0.3	6.02	15.9	53.6	89.1	26.5	29.7	13.7	41.7	213	12.3	16.2	0.262
138	43	2	1	2	6	68	1.85	19.87	90	101	0.89	110	65	##NULL!	##NULL!	##NULL!	#NULL!	#NULL!	##NULL!	##NULL!	##NULL!	77		4.81	2.04	2.41	0.26	0.09	0.01	42.4	50.1	5.5	1.8	0.2	4.35	11.8	38.9	89.4	27.1	30.3	12.6	39.5	374	10.2	15.5	0.38
139	62	2	1	1	2	65	1.55	27.06	88	97	0.91	111	69	##NULL!	##NULL!	##NULL!	#NULL!	#NULL!	##NULL!	##NULL!	##NULL!	70		8.12	4.39	2.34	1.14	0.24	0.01	54.2	28.8	14	2.9	0.1	4.22	11.6	39.4	93.3	27.5	29.5	14.3	46.8	363	12.1	15.4	0.439
140	38	2	1	3	4	66	1.7	22.84	71	73	0.97	118	77	##NULL!	##NULL!	##NULL!	#NULL!	#NULL!	##NULL!	##NULL!	##NULL!	81		3.84	1.71	1.41	0.51	0.19	0.02	44.2	36.8	13.4	5	0.6	4.59	12.9	43.2	94.1	28.1	29.9	13.1	43.1	239	10.4	15.8	0.249
141	30	1	1	5	4	65	1.65	23.88	84	104	0.81	109	70	##NULL!	##NULL!	##NULL!	#NULL!	#NULL!	##NULL!	##NULL!	##NULL!	91.43		5.89	2.67	2.11	0.35	0.44	0.02	47.8	37.7	6.2	7.9	0.4	4.76	13.3	43.6	91.6	28	30.6	13.9	44.1	272	9.2	15.9	0.25
142	51	2	1	1	2	61	1.69	21.36	84	89	0.98	111	76	##NULL!	##NULL!	##NULL!	#NULL!	#NULL!	##NULL!	##NULL!	##NULL!	70		6.67	4.03	1.25	1.19	0.19	0.01	60.5	18.7	17.8	2.8	0.2	4.04	11.9	40.1	99.2	29.5	29.7	12.8	44.9	175	13.7	15.5	0.239
143	63	2	1	2	4	75	1.88	21.22	89	92	0.97	115	72	##NULL!	##NULL!	##NULL!	#NULL!	#NULL!	##NULL!	##NULL!	##NULL!	92		9.89	2.67	4.16	2.58	0.46	0.02	26.9	42.1	26.1	4.7	0.2	4.64	9.3	35	75.4	20.1	26.6	17.2	45.8	435	11.4	15	0.495
144	54	1	1	2	4	71	1.73	23.72	106	96	1.1	106	68	##NULL!	##NULL!	##NULL!	#NULL!	#NULL!	##NULL!	##NULL!	##NULL!	82		4.01	1.81	1.7	0.27	0.21	0.02	45.1	42.5	6.8	5.2	0.4	5.13	13.7	44.3	86.4	26.8	31	12.9	38.7	183	12	16.4	0.218
145	30	1	1	2	4	68	1.86	19.66	82	86	0.95	126	69	##NULL!	##NULL!	##NULL!	#NULL!	#NULL!	##NULL!	##NULL!	##NULL!	75		5.24	2.33	2.33	0.39	0.18	0.01	44.5	44.5	7.4	3.5	0.1	5.32	14.6	48.3	90.7	27.5	30.3	12.5	39.6	150	13.5	16.4	0.202
146	36	1	1	5	4	76	1.79	23.72	89	98	0.91	123	69	##NULL!	##NULL!	##NULL!	#NULL!	#NULL!	##NULL!	##NULL!	##NULL!	97.6		5.54	2.21	2.58	0.66	0.08	0.01	40.1	46.5	11.9	1.4	0.1	5.23	14.8	48.7	93.1	28.3	30.4	12.3	39.5	249	9.5	15.9	0.237
147	58	1	1	2	7	66	1.7	22.84	84	93	0.9	121	63	##NULL!	##NULL!	##NULL!	#NULL!	#NULL!	##NULL!	##NULL!	##NULL!	91		6.1	2.79	2.67	0.37	0.26	0.01	45.8	43.8	6	4.2	0.2	5.52	15.1	52.9	95.8	27.4	28.6	12.8	42.4	278	10	16	0.277
148	25	1	1	5	2	56	1.79	17.48	68	81	0.84	130	78	##NULL!	##NULL!	##NULL!	#NULL!	#NULL!	##NULL!	##NULL!	##NULL!	81.4		3.82	0.93	2.15	0.51	0.21	0.02	24.2	56.4	13.3	5.5	0.6	5.1	14.2	47	92.3	27.8	30.2	12.3	39.5	283	10.9	15.5	0.308
149	48	1	1	1	2	52	1.74	17.18	69	84	0.82	112	65	##NULL!	##NULL!	##NULL!	#NULL!	#NULL!	##NULL!	##NULL!	##NULL!	96		5.28	2.36	2.62	0.18	0.11	0.01	44.8	49.6	3.5	2	0.1	4.8	14.1	48.8	101.7	29.4	28.9	12.6	44.7	241	10.5	15	0.254
150	58	2	1	3	4	65	1.7	22.49	84	94	0.89	121	62	##NULL!	##NULL!	##NULL!	#NULL!	#NULL!	##NULL!	##NULL!	##NULL!	78		5.72	2.28	2.65	0.48	0.3	0.01	39.8	46.3	8.4	5.3	0.2	5.3	15.7	52.5	98.9	29.8	29.9	12.7	43.6	295	10.9	15.5	0.322
151	53	1	1	1	2	72	1.76	23.24	92	103	0.89	120	80	##NULL!	##NULL!	##NULL!	#NULL!	#NULL!	##NULL!	##NULL!	##NULL!	78		3.26	1.26	1.56	0.35	0.07	0.02	38.6	48	10.7	2	0.7	4.19	11.8	37.8	90.3	28.3	31.3	13	41	200	10.8	16	0.215
152	52	1	2	1	4	79	1.65	29.02	104	102	1.02	120	90	##NULL!	##NULL!	##NULL!	#NULL!	#NULL!	##NULL!	##NULL!	##NULL!	104		5.51	2.42	2.4	0.35	0.33	0.01	43.9	43.6	6.4	5.9	0.2	4.6	13.5	42.8	93.1	29.3	31.5	12.8	41.8	253	10.1	15.7	0.265
153	26	2	1	5	4	50	1.56	20.55	85	83	1.02	123	76	##NULL!	##NULL!	##NULL!	#NULL!	#NULL!	##NULL!	##NULL!	##NULL!	72		15.12	11.05	2.78	1.09	0.18	0.02	73.1	18.4	7.2	1.2	0.1	3.03	9.1	29.5	97.4	30	30.8	15	52.2	277	11.7	15.8	0.325
154	34	1	1	5	4	90	1.71	30.78	92	103	0.89	136	77	##NULL!	##NULL!	##NULL!	#NULL!	#NULL!	##NULL!	##NULL!	##NULL!	76		9.13	3.94	3.94	0.88	0.34	0.03	43.3	43.1	9.6	3.7	0.3	5.29	13.6	45.5	86	25.8	30	13.8	40.9	293	11.8	15.5	0.344
155	40	1	1	5	4	61	1.75	19.92	94	82	0.9	125	72	##NULL!	##NULL!	##NULL!	#NULL!	#NULL!	##NULL!	##NULL!	##NULL!	71		5.11	2.59	1.98	0.39	0.13	0.02	50.7	38.7	7.7	2.6	0.3	4.88	13.5	43.8	89.8	27.7	30.8	13.1	40.8	243	11.6	15.8	0.281
156	36	2	1	2	6	62	1.65	22.77	74	85	0.87	148	83	##NULL!	##NULL!	##NULL!	#NULL!	#NULL!	##NULL!	##NULL!	##NULL!	91		10.48	7.3	2.7	0.31	0.17	0	69.6	25.8	3	1.6	0	4.65	10.9	39.6	85.2	23.5	27.5	17.1	51	265	13.7	15.4	0.363
157	47	2	1	1	6	50	1.62	19.05	86	89	0.97	115	85	##NULL!	##NULL!	##NULL!	#NULL!	#NULL!	##NULL!	##NULL!	##NULL!	70		9.18	6.47	1.21	1.4	0.09	0.01	70.5	13.2	15.2	1	0.1	4.42	12.5	41.5	93.9	28.3	30.1	13.1	43.1	191	12.8	16.3	0.244
158	43	1	1	3	4	64	1.63	24.09	65	78	0.83	110	70	##NULL!	##NULL!	##NULL!	#NULL!	#NULL!	##NULL!	##NULL!	##NULL!	73		5.82	2.38	2.47	0.65	0.29	0.03	40.9	42.4	11.2	4.9	0.6	5.32	15.1	48.2	90.6	28.4	31.3	12.6	39.4	225	11.5	16	0.258
159	28	2	1	5	6	67	1.65	24.61	87	100	0.87	116	71	##NULL!	##NULL!	##NULL!	#NULL!	#NULL!	##NULL!	##NULL!	##NULL!	71		8.49	4.7	3.09	0.62	0.06	0.02	55.4	36.4	7.3	0.7	0.2	4.4	12	37.9	86.1	27.2	31.6	13.7	41.3	312	10.1	15.6	0.316
160	40	2	1	1	4	60	1.67	21.51	78	94	0.83	140	90	##NULL!	##NULL!	##NULL!	#NULL!	#NULL!	##NULL!	##NULL!	##NULL!	77		5.14	2.52	1.02	1.55	0.04	0.01	48.9	19.9	30.2	0.8	0.2	4.22	11.2	37.6	89.1	26.5	29.8	15.9	49.8	252	13.2	15.4	0.331
161	26	1	1	5	2	65	1.75	21.22	82	93	0.88	121	75	##NULL!	##NULL!	##NULL!	#NULL!	#NULL!	##NULL!	##NULL!	##NULL!	78		3.81	1.43	1.89	0.42	0.05	0.02	37.8	49.5	10.9	1.4	0.4	5.09	14.3	44.9	88.3	28	31.8	12.1	37.3	197	12.3	15.9	0.243
162	30	1	1	1	7	90	1.8	27.78	96	97	0.99	122	85	##NULL!	##NULL!	##NULL!	#NULL!	#NULL!	##NULL!	##NULL!	##NULL!	78		6.73	3.09	2.81	0.63	0.19	0.01	45.9	41.8	9.3	2.8	0.2	5.7	15.9	54.9	96.3	27.9	29	13	43.3	252	12	15.8	0.303
163	60	1	1	2	2	60	1.68	21.26	86	91	0.95	129	66	##NULL!	##NULL!	##NULL!	#NULL!	#NULL!	##NULL!	##NULL!	##NULL!	92		6.03	2.97	2.31	0.52	0.22	0.01	49.3	38.3	8.6	3.7	0.1	5.08	14.4	49.7	97.7	28.4	29	12.9	43.7	234	11.8	15.8	0.276
164	60	2	1	2	6	72	1.72	24.34	117	123	0.95	110	70	##NULL!	##NULL!	##NULL!	#NULL!	#NULL!	##NULL!	##NULL!	##NULL!	88		6.66	4.89	1.47	0.24	0.05	0.01	73.5	22.1	3.6	0.7	0.1	3.96	11.3	39.1	98.6	28.4	28.8	14.7	51.3	309	12	15.7	0.371
165	20	1	1	5	4	50	1.66	18.14	65	68	0.95	119	61	##NULL!	##NULL!	##NULL!	#NULL!	#NULL!	##NULL!	##NULL!	##NULL!	72		9.22	4.47	3.11	1.4	0.22	0.02	48.5	33.7	15.2	2.4	0.2	5.29	15.2	51.1	96.7	28.8	29.8	13	43.2	305	11.4	15.7	0.348
166	63	1	1	2	2	78	1.8	24.07	117	112	1.04	136	79	##NULL!	##NULL!	##NULL!	#NULL!	#NULL!	##NULL!	##NULL!	##NULL!	72		10.26	8.13	1.3	0.76	0.06	0.01	79.2	12.7	7.4	0.6	0.1	5.27	14.9	52.4	99.6	28.3	28.4	14	48.2	183	11.8	15.6	0.217
167	40	1	1	5	7	78	1.78	24.62	99	103	0.96	128	69	##NULL!	##NULL!	##NULL!	#NULL!	#NULL!	##NULL!	##NULL!	##NULL!	89		7.01	3.37	2.81	0.45	0.37	0.01	48.1	40.1	6.4	5.3	0.1	4.9	13.6	47	95.9	27.8	29	12.7	42.6	228	12.4	15.7	0.283
168	40	2	1	3	7	75	1.54	31.62	85	91	0.93	122	77	##NULL!	##NULL!	##NULL!	#NULL!	#NULL!	##NULL!	##NULL!	##NULL!	71		5.18	2.01	2.26	0.84	0.06	0.01	38.8	43.7	16.3	1.1	0.1	4.29	12.4	41.4	96.5	28.9	30	13.1	44.5	219	13.2	15.7	0.288
169	45	2	1	1	2	75	1.56	30.82	105	102	1.03	135	99	##NULL!	##NULL!	##NULL!	#NULL!	#NULL!	##NULL!	##NULL!	##NULL!	83		7.79	3.13	2.82	1.41	0.41	0.02	40.2	36.2	18.1	5.3	0.2	4.43	12	40.1	90.5	27.1	29.9	13.1	41.8	250	11.3	16.1	0.283
170	60	2	2	2	6	88	1.65	32.32	89	91	0.98	140	90	##NULL!	##NULL!	##NULL!	#NULL!	#NULL!	##NULL!	##NULL!	##NULL!	87		5.41	2.57	1.8	0.51	0.51	0.02	47.5	33.3	9.4	9.4	0.4	4.27	12.2	41.4	97.1	28.6	29.5	13.4	45.8	259	10.8	15.7	0.281
171	28	1	1	5	4	67	1.77	21.39	85	89	0.96	117	79	##NULL!	##NULL!	##NULL!	#NULL!	#NULL!	##NULL!	##NULL!	##NULL!	71		7.75	4.67	1.98	0.58	0.51	0.01	60.2	25.6	7.5	6.6	0.1	4.88	13.1	45.5	93.3	26.9	28.9	13.8	44.8	191	12.4	16.1	0.236
172	60	2	2	2	6	86	1.8	26.54	96	101	0.95	187	96	##NULL!	##NULL!	##NULL!	#NULL!	#NULL!	##NULL!	##NULL!	##NULL!	99		5.18	2.52	2	0.51	0.13	0.02	48.6	38.7	9.8	2.6	0.3	4.06	8.4	31	76.3	20.7	27.2	17.4	47.1	388	10.2	15.3	0.394
173	49	2	1	3	6	62	1.65	22.77	68	70	0.97	135	65	##NULL!	##NULL!	##NULL!	#NULL!	#NULL!	##NULL!	##NULL!	##NULL!	81		35.91	32.71	0.83	2.15	0.18	0.04	91.1	2.3	6	0.5	0.1	4.18	10.4	37.9	90.7	24.8	27.4	13.6	43.4	250	12.4	16	0.31
174	37	2	1	1	2	67	1.52	29	102	106	0.96	149	88	##NULL!	##NULL!	##NULL!	#NULL!	#NULL!	##NULL!	##NULL!	##NULL!	72		5.92	2.41	2.34	0.62	0.53	0.02	40.7	39.6	10.4	8.9	0.4	4.39	12.3	41.5	94.5	28	29.6	12.7	42.2	347	10.9	15.5	0.379
175	53	2	2	1	6	68	1.49	30.63	68	71	0.96	124	68	##NULL!	##NULL!	##NULL!	#NULL!	#NULL!	##NULL!	##NULL!	##NULL!	87		10.03	5.08	2.13	2.73	0.08	0.01	50.7	21.2	27.2	0.8	0.1	4.21	12.3	44.3	105.3	29.3	27.8	14	52.3	460	11	15.2	0.506
176	49	2	1	2	7	85	1.67	30.48	105	117	0.9	121	80	##NULL!	##NULL!	##NULL!	#NULL!	#NULL!	##NULL!	##NULL!	##NULL!	78		5.77	1.9	2.01	1.6	0.25	0.01	32.7	34.9	27.8	4.4	0.2	4.43	11.9	39.7	89.6	27	30.1	14.1	44.4	215	11.6	16.1	0.25
177	36	1	1	2	4	75	1.8	23.15	94	104	0.9	127	70	##NULL!	##NULL!	##NULL!	#NULL!	#NULL!	##NULL!	##NULL!	##NULL!	87		7.19	2.33	2.92	1.66	0.27	0.01	32.4	40.6	23.1	3.8	0.1	4.94	13.9	46.7	94.6	28.3	29.9	12.5	41.1	291	11.2	15.7	0.326
178	53	1	1	4	4	60	1.75	19.59	103	106	0.97	162	103	##NULL!	##NULL!	##NULL!	#NULL!	#NULL!	##NULL!	##NULL!	##NULL!	83		5.54	2.55	2.21	0.61	0.16	0.01	46.1	39.9	11.1	2.8	0.1	5.32	15.4	53.8	101.1	28.9	28.6	13.7	48.4	234	12	16.2	0.281
179	47	2	1	1	2	76	1.61	29.32	106	121	0.88	117	75	##NULL!	##NULL!	##NULL!	#NULL!	#NULL!	##NULL!	##NULL!	##NULL!	73		7.59	3.01	2.74	1.49	0.33	0.02	39.8	36.1	19.6	4.3	0.2	5.05	13.9	47.9	94.9	27.5	29	14.6	48.3	282	11.8	15.5	0.332
180	29	2	1	5	4	59	1.53	25.2	75	81	0.89	139	66	##NULL!	##NULL!	##NULL!	#NULL!	#NULL!	##NULL!	##NULL!	##NULL!	82		12.29	6.65	3.97	1.59	0.07	0.01	54.1	32.3	12.9	0.6	0.1	4.05	12.1	41.1	101.4	29.8	29.4	12.7	45.6	249	11.9	15.8	0.297
181	40	2	1	4	6	71	1.45	33.77	83	85	0.98	120	90	##NULL!	##NULL!	##NULL!	#NULL!	#NULL!	##NULL!	##NULL!	##NULL!	89		6.45	3.19	2.56	0.34	0.32	0.04	49.5	39.7	5.3	4.9	0.6	4.15	11.9	40.3	97.1	28.7	29.5	13.7	47.2	187	12.5	16	0.234
182	60	2	1	3	4	76	1.62	28.96	73	75	0.97	124	60	##NULL!	##NULL!	##NULL!	#NULL!	#NULL!	##NULL!	##NULL!	##NULL!	73		6.36	2.79	2.14	1.13	0.29	0.01	43.8	33.7	17.8	4.5	0.2	4.67	12.2	42.8	91.7	26.1	28.5	13.4	43.4	294	13	15.2	0.381
183	53	1	1	2	2	72	1.71	24.62	100	101	0.99	160	84	##NULL!	##NULL!	##NULL!	#NULL!	#NULL!	##NULL!	##NULL!	##NULL!	75		8.29	5.37	1.58	1.21	0.12	0.01	64.9	19	14.6	1.4	0.1	4.11	9.6	33.7	82	23.4	28.5	15.1	43.6	254	11.5	15.5	0.292
184	58	1	1	4	7	52	1.85	15.19	78	83	0.94	147	101	##NULL!	##NULL!	##NULL!	#NULL!	#NULL!	##NULL!	##NULL!	##NULL!	75		7.61	4.22	1.93	1.07	0.38	0.01	55.5	25.4	14	5	0.1	5.04	14.1	49.2	97.6	28.1	28.7	12.8	43.3	128	15.1	15.9	0.194
185	30	2	1	5	1	56	1.7	19.38	72	84	0.86	118	67	##NULL!	##NULL!	##NULL!	#NULL!	#NULL!	##NULL!	##NULL!	##NULL!	71.8		6.22	2.91	2.76	0.42	0.12	0.01	46.7	44.4	6.8	2	0.1	4.45	12.5	43.4	97.4	28.1	28.9	13.8	47	239	10.2	15.8	0.244
186	52	1	1	5	3	85	1.73	28.4	110	112	0.98	120	65	##NULL!	##NULL!	##NULL!	#NULL!	#NULL!	##NULL!	##NULL!	##NULL!	73		4.91	2.21	1.63	1.04	0.12	0	43	33.2	21.2	2.5	0.1	4.52	6.6	27.2	60.1	14.5	24.2	20.6	44.5	303	10.6	15.4	0.322
187	30	2	1	5	3	66	1.7	22.84	77	96	0.8	119	64	##NULL!	##NULL!	##NULL!	#NULL!	#NULL!	##NULL!	##NULL!	##NULL!	79		7.77	4.21	2.53	0.92	0.09	0.02	54.1	32.6	11.9	1.2	0.2	4.62	11.4	40.3	87.1	24.7	28.3	15.4	47.3	162	14.4	15.5	0.234
188	42	1	1	3	7	55	1.71	18.81	90	93	0.96	137	96	##NULL!	##NULL!	##NULL!	#NULL!	#NULL!	##NULL!	##NULL!	##NULL!	79		6.25	2.77	2.53	0.69	0.24	0.02	44.3	40.5	11.1	3.8	0.3	4.73	13.9	47	99.4	29.4	29.6	12.1	42.2	278	12.5	15.7	0.349
189	48	2	2	2	6	78	1.69	27.31	91	93	0.98	131	76	##NULL!	##NULL!	##NULL!	#NULL!	#NULL!	##NULL!	##NULL!	##NULL!	70		6.03	2.61	2.77	0.81	0.1	0.01	41.4	43.9	12.9	1.6	0.2	4.88	14.3	48.3	99	29.4	29.7	13.9	47.5	149	12.5	15.5	0.186
190	49	2	1	2	4	80	1.57	32.46	120	130	0.92	124	71	##NULL!	##NULL!	##NULL!	#NULL!	#NULL!	##NULL!	##NULL!	##NULL!	83		9.3	4.88	2.78	1.4	0.22	0.02	52.4	29.9	15.1	2.4	0.2	4.07	10.6	37.1	91	26.1	28.6	15.5	49.8	294	12.5	15.5	0.369
191	55	1	1	2	2	88	1.81	26.86	108	109	0.99	112	70	##NULL!	##NULL!	##NULL!	#NULL!	#NULL!	##NULL!	##NULL!	##NULL!	83		5.08	0.98	2.71	0.99	0.39	0.01	19.5	53.3	19.4	7.6	0.2	4.74	13.4	45.9	96.8	28.3	29.3	12.8	43.6	229	13.5	15.3	0.31
192	53	1	1	1	2	65	1.69	22.76	86	93	0.92	150	90	##NULL!	##NULL!	##NULL!	#NULL!	#NULL!	##NULL!	##NULL!	##NULL!	93		5.01	1.48	2.85	0.55	0.12	0.01	29.6	56.8	11	2.4	0.2	4.29	12.2	41.3	96.2	28.4	29.5	13.3	44.7	253	10.8	15.5	0.273
193	40	2	1	5	3	60	1.62	22.86	67	65	1.03	127	82	##NULL!	##NULL!	##NULL!	#NULL!	#NULL!	##NULL!	##NULL!	##NULL!	90.17		7.29	3.24	3.27	0.68	0.09	0.01	44.4	44.9	9.3	1.2	0.2	4.41	12.5	43.7	99.1	28.3	28.6	13.3	46.2	226	11.8	15.3	0.266
194	26	1	1	5	2	74	1.74	24.44	93	97	0.96	119	67	##NULL!	##NULL!	##NULL!	#NULL!	#NULL!	##NULL!	##NULL!	##NULL!	91		3.47	1.77	1.31	0.22	0.16	0.01	50.8	37.8	6.4	4.6	0.4	5.29	15.8	52.6	99.4	29.9	30.1	12.4	43.2	189	11	16.5	0.208
195	32	1	1	4	7	62	1.68	21.97	74	80	0.93	133	73	##NULL!	##NULL!	##NULL!	#NULL!	#NULL!	##NULL!	##NULL!	##NULL!	81		6.47	2.43	2.72	1.22	0.09	0.01	37.5	42	18.9	1.4	0.2	5.08	13.2	45.3	89.2	25.9	29	13.3	41.3	262	13	15.5	0.341
196	63	1	2	1	2	70	1.71	23.94	72	73	0.99	134	69	##NULL!	##NULL!	##NULL!	#NULL!	#NULL!	##NULL!	##NULL!	##NULL!	73		5.17	1.85	2.56	0.69	0.06	0.02	35.6	49.6	13.4	1.2	0.2	5.02	15.5	51.6	102.8	30.8	30	13.3	47.5	186	13.4	15.7	0.248
197	56	2	1	2	6	78	1.65	28.65	85	90	0.94	121	76	##NULL!	##NULL!	##NULL!	#NULL!	#NULL!	##NULL!	##NULL!	##NULL!	76		3.64	1.49	1.77	0.29	0.09	0	40.8	48.7	8	2.4	0.1	5	14.2	50.4	100.9	28.5	28.2	13.3	47	166	12.9	15.4	0.214
198	32	2	1	5	4	67	1.68	23.74	74	75	0.99	138	77	##NULL!	##NULL!	##NULL!	#NULL!	#NULL!	##NULL!	##NULL!	##NULL!	84		5.66	1.9	2.18	1.42	0.14	0.02	33.7	38.5	25.1	2.4	0.3	4.89	11.6	41.2	84.3	23.8	28.2	15	44.3	451	12.6	14.9	0.57
199	48	1	2	1	7	65	1.64	24.17	92	100	0.92	125	80	##NULL!	##NULL!	##NULL!	#NULL!	#NULL!	##NULL!	##NULL!	##NULL!	83		5.73	2.64	2.2	0.55	0.32	0.02	46.1	38.4	9.6	5.6	0.3	4.54	12.3	41.2	90.8	27	29.8	14	44.5	171	9.2	15.7	0.158
200	52	1	1	5	4	74	1.75	24.16	86	89	0.97	118	71	##NULL!	##NULL!	##NULL!	#NULL!	#NULL!	##NULL!	##NULL!	##NULL!	93		6.94	4.58	1.9	0.25	0.2	0.01	66	27.4	3.6	2.9	0.1	4.84	13.7	46.9	96.9	28.3	29.2	12.4	41.9	232	11.1	16	0.256
201	63	1	2	2	5	78	1.78	24.62	79	80	0.99	180	90	##NULL!	##NULL!	##NULL!	#NULL!	#NULL!	##NULL!	##NULL!	##NULL!	91		19.15	12.85	3.24	2.91	0.13	0.02	67.1	16.9	15.2	0.7	0.1	4.21	10.7	39	92.7	25.3	27.3	14.4	47.1	332	11.7	15.6	0.388
202	57	1	1	2	4	69	1.69	24.16	71	76	0.93	135	75	##NULL!	##NULL!	##NULL!	#NULL!	#NULL!	##NULL!	##NULL!	##NULL!	96		5.22	1.3	2.13	1.68	0.09	0.02	25	40.9	32.1	1.7	0.3	5.6	14.3	51.8	92.5	25.5	27.5	13.9	44.5	229	12.1	15.6	0.278
203	53	2	1	1	6	56	1.58	22.43	69	73	0.95	150	78	##NULL!	##NULL!	##NULL!	#NULL!	#NULL!	##NULL!	##NULL!	##NULL!	85		4.59	2.66	1.23	0.53	0.16	0.01	57.8	26.9	11.6	3.5	0.2	4.33	6.9	27.2	62.8	15.8	25.2	21.4	47.1	416	11.5	15.9	0.477
204	50	2	1	4	4	90	1.58	36.05	105	107	0.98	133	66	##NULL!	##NULL!	##NULL!	#NULL!	#NULL!	##NULL!	##NULL!	##NULL!	89		6.61	3.1	2.35	0.98	0.17	0.01	46.9	35.5	14.9	2.5	0.2	4.79	12.5	45.7	95.3	26.1	27.4	16.4	54.7	204	13	15.7	0.266
205	30	2	1	5	1	58	1.6	22.66	91	92	0.99	186	91	##NULL!	##NULL!	##NULL!	#NULL!	#NULL!	##NULL!	##NULL!	##NULL!	83		6.04	2.67	2.41	0.71	0.24	0.01	44.3	39.9	11.7	3.9	0.2	4.05	11.5	38.6	95.4	28.4	29.8	13.3	44.6	243	13.9	15.2	0.339
206	26	1	1	5	4	75	1.75	24.49	83	93	0.89	119	74	##NULL!	##NULL!	##NULL!	#NULL!	#NULL!	##NULL!	##NULL!	##NULL!	72		7.94	4.26	3.03	0.48	0.17	0	53.7	38.2	6	2.1	0	5.74	15.1	54.1	94.3	26.3	27.9	12.9	42.2	263	12.2	15.5	0.32
207	58	1	1	5	4	52	1.65	19.1	73	87	0.84	167	83	##NULL!	##NULL!	##NULL!	#NULL!	#NULL!	##NULL!	##NULL!	##NULL!	91		4.96	2.37	1.34	1.03	0.22	0	47.6	27	20.8	4.5	0.1	5.17	14.2	49.4	95.7	27.5	28.8	13	43.5	190	13.8	15.7	0.262
208	55	2	1	2	2	75	1.61	28.93	84	93	0.9	124	74	##NULL!	##NULL!	##NULL!	#NULL!	#NULL!	##NULL!	##NULL!	##NULL!	100		5.21	2.48	2.27	0.36	0.09	0.01	47.6	43.5	7	1.8	0.1	4.58	11.7	40.3	88.1	25.5	28.9	14.1	43.8	237	11.9	15.7	0.282
209	65	1	1	2	3	73	1.81	22.28	82	84	0.98	120	77	##NULL!	##NULL!	##NULL!	#NULL!	#NULL!	##NULL!	##NULL!	##NULL!	84		5.77	2.68	1.68	1.28	0.12	0.01	46.4	29.2	22.2	2.1	0.1	5.08	14.6	50.9	100.1	28.8	28.8	13.2	45.9	216	10.6	15.6	0.229
210	52	2	1	3	6	62	1.69	21.71	71	73	0.97	121	66	##NULL!	##NULL!	##NULL!	#NULL!	#NULL!	##NULL!	##NULL!	##NULL!	77		7.84	4.12	2.09	1.34	0.28	0.01	52.6	26.6	17.1	3.6	0.1	4.56	13.6	46.7	102.4	29.8	29.1	13.6	48.7	79	12.2	16.6	0.097
211	43	1	1	4	7	64	1.66	23.23	80	84	0.95	132	71	##NULL!	##NULL!	##NULL!	#NULL!	#NULL!	##NULL!	##NULL!	##NULL!	72		6.15	2.18	3.17	0.59	0.19	0.02	35.5	51.5	9.6	3.1	0.3	5.27	15.4	52.1	98.9	29.2	29.6	12.5	43	200	11.1	16	0.222
212	60	2	1	3	4	86	1.73	28.73	99	100	0.99	119	56	##NULL!	##NULL!	##NULL!	#NULL!	#NULL!	##NULL!	##NULL!	##NULL!	92		4.29	1.5	2.07	0.56	0.15	0.01	34.8	48.3	13.1	3.6	0.2	5.31	15.6	54.4	102.4	29.3	28.6	13.2	46.9	242	11.5	15.7	0.278
213	65	1	1	1	5	84	1.81	25.64	100	101	0.99	134	76	##NULL!	##NULL!	##NULL!	#NULL!	#NULL!	##NULL!	##NULL!	##NULL!	96		6.54	2.15	2.92	1.12	0.33	0.02	32.7	44.7	17.2	5.1	0.3	4.59	12.8	42.5	92.6	27.9	30.1	14.5	46.8	370	10.3	15.4	0.38
214	53	1	1	4	7	60	1.65	22.04	82	86	0.95	113	83	##NULL!	##NULL!	##NULL!	#NULL!	#NULL!	##NULL!	##NULL!	##NULL!	86		6.05	2.1	2.38	1.03	0.5	0.04	34.7	39.4	17.1	8.2	0.6	5.08	14.1	47.8	94.1	27.7	29.4	12.6	41	223	12.4	15.5	0.276
215	45	1	1	4	4	75	1.8	23.15	87	106	0.79	121	66	##NULL!	##NULL!	##NULL!	#NULL!	#NULL!	##NULL!	##NULL!	##NULL!	100		3.86	1.3	1.87	0.36	0.32	0.01	33.8	48.5	9.3	8.2	0.2	5.24	15.1	51.6	98.5	28.8	29.3	12.8	43.4	238	12.1	15.5	0.288
216	60	1	1	2	4	87	1.66	31.57	101	99	1.02	109	53	##NULL!	##NULL!	##NULL!	#NULL!	#NULL!	##NULL!	##NULL!	##NULL!	78		5.24	1.67	2.22	1.04	0.3	0.01	31.8	42.4	19.9	5.8	0.1	3.81	10.9	37.9	99.3	28.5	28.7	14.2	49.7	247	12.9	15.2	0.318
217	56	1	1	4	4	75	1.85	21.91	77	81	0.91	126	72	##NULL!	##NULL!	##NULL!	#NULL!	#NULL!	##NULL!	##NULL!	##NULL!	72		5.31	2.71	2.32	0.42	0.39	0.01	40.9	43.7	7.9	7.3	0.2	4.5	13.6	44.7	99.3	30.3	30.5	12.3	42.9	167	13.1	15.7	0.219
218	64	2	1	2	3	93	1.71	31.8	101	100	0.99	143	90	##NULL!	##NULL!	##NULL!	#NULL!	#NULL!	##NULL!	##NULL!	##NULL!	94		4.73	1.89	2.07	0.73	0.04	0	39.9	43.7	15.5	0.8	0.1	4.43	12.5	42.5	96	28.1	29.3	13.9	46.8	133	13	15.7	0.172
219	48	1	2	1	2	78	1.7	26.99	88	89	0.99	138	78	##NULL!	##NULL!	##NULL!	#NULL!	#NULL!	##NULL!	##NULL!	##NULL!	98		6.68	3.94	1.74	0.9	0.09	0.02	59	26.1	13.4	1.3	0.2	4.28	11.5	40.6	94.9	26.9	28.3	14.5	48.4	156	12.9	15.8	0.201
220	38	1	1	5	4	64	1.77	20.43	71	82	0.87	120	70	##NULL!	##NULL!	##NULL!	#NULL!	#NULL!	##NULL!	##NULL!	##NULL!	71		4.66	1.6	1.77	0.55	0.13	0.01	39.1	43.7	13.6	3.3	0.3	5.33	15.9	54.7	102.5	29.8	29.1	12.2	43.4	147	13.4	15.6	0.198
221	50	2	1	2	4	90	1.83	26.87	111	114	0.97	106	69	##NULL!	##NULL!	##NULL!	#NULL!	#NULL!	##NULL!	##NULL!	##NULL!	97		8.99	3.87	3.66	1.14	0.31	0.01	43	40.7	12.7	3.5	0.1	4.1	11.8	38.6	94.2	28.8	30.6	13.5	44.8	282	12.6	15.2	0.356
222	30	2	1	2	6	60	1.52	25.97	73	74	0.99	120	76	##NULL!	##NULL!	##NULL!	#NULL!	#NULL!	##NULL!	##NULL!	##NULL!	72		6.09	2.81	2.86	0.31	0.1	0.02	46.1	47	5.1	1.6	0.2	4.05	12	40.3	99.5	29.6	29.8	12.7	44.4	330	11.9	15.1	0.392
223	54	1	1	5	3	76	1.78	23.99	94	97	0.97	148	99	##NULL!	##NULL!	##NULL!	#NULL!	#NULL!	##NULL!	##NULL!	##NULL!	89		4.59	2.19	1.5	0.62	0.26	0.02	47.8	32.7	13.4	5.6	0.5	5.33	15.3	53.1	99.6	28.8	28.9	12.9	44.7	189	11.1	15.9	0.21
224	60	1	1	2	4	82	1.75	26.78	73	80	0.91	120	72	##NULL!	##NULL!	##NULL!	#NULL!	#NULL!	##NULL!	##NULL!	##NULL!	80		6.38	2.89	1.75	1.38	0.36	0	45.2	27.4	21.7	5.7	0	4.02	11.8	39.6	98.5	29.4	29.9	13.7	47.3	212	12.9	15.8	0.273
225	55	2	1	5	3	83	1.61	32.02	92	96	0.96	148	96	##NULL!	##NULL!	##NULL!	#NULL!	#NULL!	##NULL!	##NULL!	##NULL!	86		5.34	1.98	2.23	0.85	0.27	0.02	37.1	41.7	16	5	0.2	4.67	10.9	39.3	84.2	23.3	27.7	15.8	47.1	97	13	16.4	0.127
226	42	2	1	2	6	96	1.65	35.26	115	118	0.97	133	89	##NULL!	##NULL!	##NULL!	#NULL!	#NULL!	##NULL!	##NULL!	##NULL!	94		5.59	2.59	1.92	0.54	0.51	0.03	46.4	34.3	9.6	9.2	0.5	4.13	12.3	42	101.7	29.8	29.3	12.6	45.7	202	11.6	15.5	0.235
227	54	2	1	4	4	69	1.71	23.6	79	81	0.98	126	69	##NULL!	##NULL!	##NULL!	#NULL!	#NULL!	##NULL!	##NULL!	##NULL!	77		7.5	3.96	2.75	0.57	0.21	0.01	52.9	36.6	7.6	2.8	0.1	4.5	12.3	43.1	95.6	27.4	28.7	13.2	44.4	356	11.9	15.4	0.425
228	60	2	1	2	3	52	1.53	22.21	71	73	0.97	129	71	##NULL!	##NULL!	##NULL!	#NULL!	#NULL!	##NULL!	##NULL!	##NULL!	83		3.69	1.8	1.48	0.28	0.13	0	48.5	40.1	7.7	3.6	0.1	4.03	6.4	25.6	63.5	15.9	25	21.8	49	614	12.4	15.9	0.76
229	50	2	1	3	6	103	1.63	38.77	113	115	0.98	139	73	##NULL!	##NULL!	##NULL!	#NULL!	#NULL!	##NULL!	##NULL!	##NULL!	94		7.63	3.3	2.75	1.39	0.17	0.02	43.3	36	18.2	2.2	0.3	4.65	12.7	44.6	96	27.3	28.5	14.1	47.3	447	10.6	15.4	0.473
230	40	2	1	2	6	82	1.66	29.76	98	100	0.98	115	64	##NULL!	##NULL!	##NULL!	#NULL!	#NULL!	##NULL!	##NULL!	##NULL!	98		6.42	2.61	2.13	1.13	0.53	0.02	40.8	33.1	17.6	8.2	0.3	4.34	11.3	39.1	90.1	26	28.9	15.6	49.6	259	14.6	15	0.378
231	40	1	1	5	3	75	1.69	26.26	79	80	0.99	131	69	##NULL!	##NULL!	##NULL!	#NULL!	#NULL!	##NULL!	##NULL!	##NULL!	103		4.3	1.86	1.4	0.95	0.08	0.02	43.4	32.6	22.6	1.8	0.2	5.28	15	53.7	101.7	28.4	28	14	49.7	86	13.5	16.6	0.116
232	55	2	1	2	6	102	1.8	31.48	121	119	1.02	121	73	##NULL!	##NULL!	##NULL!	#NULL!	#NULL!	##NULL!	##NULL!	##NULL!	92		3.11	1.29	1.44	0.31	0.05	0.02	41.4	46.3	10	1.7	0.6	4.58	12.9	44.9	98.1	28.2	28.7	12.7	43.4	193	11.5	16.1	0.222
233	48	2	1	3	2	72	1.68	25.51	89	90	0.99	150	99	##NULL!	##NULL!	##NULL!	#NULL!	#NULL!	##NULL!	##NULL!	##NULL!	92		4.98	2.5	1.32	1	0.15	0.01	50	26.6	20	3.1	0.3	4.75	13.9	50.8	106.9	29.3	27.4	15.6	58.7	91	13.6	16.6	0.123
234	34	1	1	2	4	69	1.7	23.88	86	90	0.96	142	91	##NULL!	##NULL!	##NULL!	#NULL!	#NULL!	##NULL!	##NULL!	##NULL!	87		5.28	1.99	2.63	0.43	0.22	0.02	37.5	49.9	8.2	4.2	0.2	5.39	15.1	49.8	92.4	28	30.3	12.8	41	204	12.6	16.5	0.258
235	46	1	1	4	3	69	1.74	22.79	73	76	0.96	133	69	##NULL!	##NULL!	##NULL!	#NULL!	#NULL!	##NULL!	##NULL!	##NULL!	99		9.48	5.59	2.17	1.33	0.37	0.02	59	22.9	14	3.9	0.2	4.17	11.6	40.3	96.6	27.8	28.8	13.1	44.7	420	12.8	15.2	0.54
236	47	1	1	5	3	83	1.85	24.25	101	103	0.98	129	71	##NULL!	##NULL!	##NULL!	#NULL!	#NULL!	##NULL!	##NULL!	##NULL!	94		4.69	1.41	2.49	0.68	0.09	0.02	29.9	53	14.6	2	0.5	4.56	12.4	41.6	91.2	27.2	29.8	13.7	43.4	199	12.8	16.3	0.255
237	50	2	1	3	6	79	1.68	27.99	88	93	0.95	128	78	##NULL!	##NULL!	##NULL!	#NULL!	#NULL!	##NULL!	##NULL!	##NULL!	90.2		7.43	3.82	2.08	0.85	0.67	0.01	51.4	28	11.5	9	0.1	3.81	10.1	35.8	93.8	26.5	28.2	14.5	48.4	366	11	15.3	0.404
238	55	2	1	2	6	75	1.58	30.04	72	73	0.99	121	76	##NULL!	##NULL!	##NULL!	#NULL!	#NULL!	##NULL!	##NULL!	##NULL!	71.4		8.02	3.78	3.2	0.71	0.32	0.01	47.1	39.9	8.9	4	0.1	4.82	13.6	47.3	98.3	28.2	28.7	13.1	45	210	12.3	15.9	0.259
239	48	1	1	2	2	72	1.69	25.21	81	82	0.99	118	69	##NULL!	##NULL!	##NULL!	#NULL!	#NULL!	##NULL!	##NULL!	##NULL!	96.3		7.27	3.41	3.27	0.5	0.08	0.01	46.9	45	6.9	1.1	0.1	4.87	13.1	45.9	94.2	27	28.6	14.6	47.6	182	12.2	15.8	0.221
240	34	2	1	2	6	53	1.58	21.23	72	77	0.94	112	67	##NULL!	##NULL!	##NULL!	#NULL!	#NULL!	##NULL!	##NULL!	##NULL!	79.23		7.23	3.37	2.94	0.72	0.18	0.02	46.6	40.6	10	2.5	0.3	4.79	13.4	46.8	97.7	28.1	28.7	14.2	48.5	262	13.4	15.6	0.35
241	36	1	1	5	3	65	1.78	20.52	77	88	0.88	125	74	##NULL!	##NULL!	##NULL!	#NULL!	#NULL!	##NULL!	##NULL!	##NULL!	88.67		5.95	2.44	2.26	0.73	0.51	0.02	41	38	12.2	8.6	0.2	5.25	14.7	49.9	95	28	29.5	13.1	43.4	310	10.8	15.6	0.334
242	48	2	1	1	6	68	1.61	26.23	73	75	0.97	133	77	##NULL!	##NULL!	##NULL!	#NULL!	#NULL!	##NULL!	##NULL!	##NULL!	78.2		6.26	3.2	2.29	0.61	0.15	0.02	51.1	36.6	9.7	2.4	0.2	4.52	12.8	44	97.3	28.3	29.1	13.4	45.9	274	11.9	15.2	0.325
243	60	1	1	5	4	84	1.81	25.64	103	105	0.98	129	73	##NULL!	##NULL!	##NULL!	#NULL!	#NULL!	##NULL!	##NULL!	##NULL!	73		6.41	2.81	3.14	0.31	0.14	0.01	43.8	49	4.9	2.2	0.1	4.68	13.5	45.5	97.2	28.8	29.7	12.5	42.5	243	12.4	16.1	0.302
244	45	1	1	5	4	81	1.82	24.45	94	89	1.06	178	103	##NULL!	##NULL!	##NULL!	#NULL!	#NULL!	##NULL!	##NULL!	##NULL!	88.6		7.62	3.45	3.07	0.91	0.17	0.02	45.3	40.3	11.9	2.2	0.3	4.86	13.9	46.7	96.1	28.6	29.8	12.9	43.4	226	12.2	15.6	0.275
245	39	2	2	2	6	79	1.7	27.34	82	90	0.91	120	80	##NULL!	##NULL!	##NULL!	#NULL!	#NULL!	##NULL!	##NULL!	##NULL!	99.1		4.89	3.11	1.19	0.46	0.11	0.02	63.5	24.3	9.5	2.3	0.4	4.29	12.5	43.5	101.3	29.2	28.9	15	53.1	226	12.3	16.1	0.277
246	55	1	1	5	2	65	1.59	25.71	88	81	1.05	131	66	##NULL!	##NULL!	##NULL!	#NULL!	#NULL!	##NULL!	##NULL!	##NULL!	75		7.3	3.21	2.77	0.84	0.3	0.02	44.9	38.9	11.8	4.2	0.2	4.81	13.5	45.7	95	28.1	29.5	13.3	44.2	316	11.1	15.5	0.349
247	53	1	1	2	4	75	1.73	25.06	102	103	0.99	126	71	##NULL!	##NULL!	##NULL!	#NULL!	#NULL!	##NULL!	##NULL!	##NULL!	81.9		5.3	1.57	2.46	0.66	0.53	0.08	29.5	46.4	12.5	10	1.6	4.44	13.2	43.2	97.3	29.6	30.5	12.7	43	216	10.5	15.7	0.227
248	65	1	2	1	2	79	1.72	26.7	79	88	0.9	128	74	##NULL!	##NULL!	##NULL!	#NULL!	#NULL!	##NULL!	##NULL!	##NULL!	95		4.55	1.28	2.49	0.64	0.13	0.02	28.1	54.7	14.1	2.9	0.2	5.2	14.6	49.5	95.2	28.1	29.5	13.1	43.3	216	11.9	15.9	0.257
249	52	1	1	5	4	89	1.8	27.47	97	97	1	136	76	##NULL!	##NULL!	##NULL!	#NULL!	#NULL!	##NULL!	##NULL!	##NULL!	93		3.89	1.62	1.63	0.37	0.24	0.03	41.5	41.9	9.6	6.2	0.8	5.11	14.1	48.3	94.4	27.5	29.1	13.2	43.2	310	9.9	15.5	0.306
250	42	1	1	5	4	98	1.86	28.33	106	113	0.94	133	79	##NULL!	##NULL!	##NULL!	#NULL!	#NULL!	##NULL!	##NULL!	##NULL!	97		10.08	5.24	3.73	0.56	0.52	0.03	51.9	37	5.6	5.2	0.3	4.92	13.6	46.1	93.7	27.6	29.5	12.8	42	260	12.8	15.4	0.334
251	50	1	1	5	3	92	1.82	27.77	102	104	0.98	146	82	##NULL!	##NULL!	##NULL!	#NULL!	#NULL!	##NULL!	##NULL!	##NULL!	74		8.27	3.71	3.25	1.07	0.22	0.02	44.9	39.3	12.9	2.7	0.2	4.85	12.9	44.7	92.1	26.5	28.8	12.5	40.7	275	11.1	15.7	0.306
252	48	1	1	2	2	62	1.65	22.77	72	75	0.96	156	96	##NULL!	##NULL!	##NULL!	#NULL!	#NULL!	##NULL!	##NULL!	##NULL!	72		13.69	11.21	1.4	1.03	0.04	0.01	81.9	10.2	7.5	0.3	0.1	5.06	14	48.5	95.8	27.7	28.9	15.2	49.8	282	11	16	0.311
253	34	1	1	5	4	82	1.82	24.76	90	92	0.98	123	70	##NULL!	##NULL!	##NULL!	#NULL!	#NULL!	##NULL!	##NULL!	##NULL!	76		5.03	2.2	2.06	0.48	0.28	0.01	43.9	41	9.5	5.5	0.1	4.86	14.2	47.7	98.2	29.2	29.7	12.7	43.6	180	11.3	16.5	0.204
254	50	1	1	3	4	82	1.73	27.4	111	114	0.97	126	71	##NULL!	##NULL!	##NULL!	#NULL!	#NULL!	##NULL!	##NULL!	##NULL!	80		8.44	5.18	2.56	0.48	0.19	0.03	61.5	30.3	5.7	2.2	0.3	5.26	14.2	49	93.2	27	29	12.6	40.9	289	10.1	15.9	0.293
255	50	1	1	5	3	84	1.81	25.64	93	98	0.95	124	73	##NULL!	##NULL!	##NULL!	#NULL!	#NULL!	##NULL!	##NULL!	##NULL!	76		5.71	2.4	2.67	0.46	0.17	0.01	42.2	46.7	8.1	2.9	0.1	5.53	16.1	53.4	96.4	29.1	30.1	13	43.4	271	11.4	16	0.308
256	36	2	1	5	4	59	1.54	24.88	63	67	0.94	129	71	##NULL!	##NULL!	##NULL!	#NULL!	#NULL!	##NULL!	##NULL!	##NULL!	89		6.65	2.66	2.91	0.97	0.09	0.02	40	43.8	14.6	1.3	0.3	4.2	10.6	36.8	87.7	25.3	28.9	14.5	44.6	322	12.8	15.5	0.411
257	60	2	1	2	6	65	1.51	28.51	69	70	0.99	185	100	##NULL!	##NULL!	##NULL!	#NULL!	#NULL!	##NULL!	##NULL!	##NULL!	92.4		6.22	2.91	2.76	0.42	0.12	0.01	46.7	44.4	6.8	2	0.1	4.45	12.5	43.4	97.4	28.1	28.9	13.8	47	239	10.2	15.8	0.244
258	43	2	1	2	6	70	1.54	29.52	102	92	1.11	138	69	##NULL!	##NULL!	##NULL!	#NULL!	#NULL!	##NULL!	##NULL!	##NULL!	74.3		8.19	3.05	2.46	2.47	0.21	0	37.2	30	30.2	2.6	0	4.33	6.9	28.2	65.1	15.9	24.5	20.4	47.3	493	12.4	15.1	0.613
259	29	1	1	5	4	103	1.78	32.51	109	112	0.97	130	76	##NULL!	##NULL!	##NULL!	#NULL!	#NULL!	##NULL!	##NULL!	##NULL!	87.1		5.92	2.07	3.05	0.58	0.2	0.02	34.9	51.6	9.8	3.4	0.3	4.92	14.2	47.7	96.9	28.8	29.8	12.7	43.1	248	12.1	15.8	0.3
260	64	1	2	1	2	59	1.7	20.42	86	91	0.95	130	88	##NULL!	##NULL!	##NULL!	#NULL!	#NULL!	##NULL!	##NULL!	##NULL!	84.4		4.59	2.69	1.23	0.46	0.2	0.02	58.4	26.9	10.1	4.4	0.2	4.38	12	39.2	89.5	27.4	30.6	13.9	43.3	285	10.2	15.5	0.291
261	57	1	1	5	4	86	1.85	25.13	93	96	0.97	156	100	##NULL!	##NULL!	##NULL!	#NULL!	#NULL!	##NULL!	##NULL!	##NULL!	78		6.24	3.06	2.68	0.31	0.18	0.02	48.9	43	5	2.9	0.2	4.98	14.8	48.9	98.2	29.7	30.3	12.7	43.4	184	11.5	15.9	0.212
262	50	1	1	2	3	82	1.83	24.49	93	106	1.07	182	99	##NULL!	##NULL!	##NULL!	#NULL!	#NULL!	##NULL!	##NULL!	##NULL!	79		5.4	3.33	1.51	0.37	0.19	0	61.5	28	6.9	3.6	0	4.59	12.9	44	96	28.1	29.2	13.6	45.6	211	11.4	16	0.24
263	60	1	1	3	7	90	1.72	30.42	108	109	0.99	142	92	##NULL!	##NULL!	##NULL!	#NULL!	#NULL!	##NULL!	##NULL!	##NULL!	72		11.02	7.23	3.24	0.36	0.19	0	65.6	29.4	3.3	1.7	0	5.15	14.9	51.1	99.1	29	29.3	13.9	48.3	148	9.6	16.8	0.142
264	24	2	1	5	2	58	1.67	20.8	88	101	0.87	115	81	##NULL!	##NULL!	##NULL!	#NULL!	#NULL!	##NULL!	##NULL!	##NULL!	90		5.33	2.33	2.52	0.37	0.09	0.02	43.7	47.3	6.9	1.7	0.4	4.65	12.9	43.9	94.2	27.7	29.4	14	46.1	253	13.1	15.4	0.332
265	48	1	1	5	4	70	1.75	22.86	79	83	0.95	106	65	##NULL!	##NULL!	##NULL!	#NULL!	#NULL!	##NULL!	##NULL!	##NULL!	71.8		3.88	1.19	2.2	0.3	0.17	0.02	30.7	56.8	7.7	4.3	0.5	4.97	14.2	48.4	97.4	28.6	29.3	12.8	43.5	212	12	15.8	0.254
266	50	2	1	5	3	80	1.63	30.11	80	92	0.87	119	71	##NULL!	##NULL!	##NULL!	#NULL!	#NULL!	##NULL!	##NULL!	##NULL!	91		3.93	1.48	1.85	0.45	0.13	0.02	37.8	47.3	11.5	3.2	0.2	4.59	13.8	47	102.4	30.1	29.4	14.2	50.8	238	9.4	15.6	0.224
